# Supplementary material for: The Impact of Specialised Heart Failure Outpatient Care on the Long-Term Application of Guideline-Directed Medical Therapy and on Prognosis in Heart Failure with Reduced Ejection Fraction
Source: Diagnostics (Basel). 2024 Jan 6;14(2):131. doi: 10.3390/diagnostics14020131 (PMC10814730; doi:10.3390/diagnostics14020131)
Supplement: Supplementary file 1 [file diagnostics-14-00131-s001.zip]

Archive with 1 entries (1 files):
- diagnostics-2716515-supplementary.pdf
